# Supplementary material for: An Extracellular Matrix Overlay Model for Bioluminescence Microscopy to Measure Single-Cell Heterogeneous Responses to Antiandrogens in Prostate Cancer Cells
Source: Biosensors (Basel). 2024 Apr 5;14(4):175. doi: 10.3390/bios14040175 (PMC11048191; doi:10.3390/bios14040175)
Supplement: Supplementary file 1 [file biosensors-14-00175-s001.zip]

Archive with 1 entries (1 files):
- biosensors-2893179-supplementary.pdf
